# Supplementary material for: Green Extraction of Reed Lignin: The Effect of the Deep Eutectic Solvent Composition on the UV-Shielding and Antioxidant Properties of Lignin
Source: Int J Mol Sci. 2024 Jul 29;25(15):8277. doi: 10.3390/ijms25158277 (PMC11312954; doi:10.3390/ijms25158277)
Supplement: Supplementary file 1 [file ijms-25-08277-s001.zip]

Archive with 1 entries (1 files):
- ijms-3097327-supplementary.pdf
